# Supplementary material for: Elevated Vibration Perception Thresholds in CIDP Patients Indicate More Severe Neuropathy and Lower Treatment Response Rates
Source: PLoS One. 2015 Nov 6;10(11):e0139689. doi: 10.1371/journal.pone.0139689 (PMC4636179; doi:10.1371/journal.pone.0139689)
Supplement: S1 Database — (XLS) [file pone.0139689.s001.xls]

## Sheet: Sheet1
Age on first visit (yrs)	Age on last visit (yrs)	Duration of follow up	Gender	Duration CIDP (yrs)	DM At onset		DSP		Duration of DM (yrs)	HTN		Hyperlipidemia		Thyroid Disease		Smoking		Heavy Alcohol		Symmetrical		Upper Limbs		Lower Limbs		EFNS criteria		No of Criteria	Weakness		Deltoid	Biceps	Triceps	Hip Flexor	Dorsiflexor	Planter Flexor	Sensory symptoms		Sensory Deficit, 0=NL, 1= Reduced upto mid foot, 2=upto ankle. 3= upto knee					CSF Protien	Peroneal nerve			Sural Nerve
					Yes	No	Yes	No		Yes	No	Yes	No	Yes	No	Yes	No	Yes	No	Yes	No	Yes	No	Yes	No	Yes	No		Yes	No	0-5	0-5	0-5	0-5	0-5	0-5	Yes	No	vibration	position	L.T	Pin prick	Temp.	g/l	CV	Amp. Knee	Amp. Ankle	CV	Amp. Ankle
64	67	3.3	M	4		X		X	N/A		X		X		X		X		X	X		X		X		X		1	X		5	5	4	4	4	5	X		3	0	0	0	0	Not done	38	1.7	2.6	37	1.8
48	49	1.3	F	28		X		X	N/A		X		X		X		X		X	X		X		X			X	NA	X		5	5	5	4	3	5	X		1	0	0	3	3	Not done	35	1.1	1.4	33	2.5
53	54	0.8	M	3	X		X		4 yrs											X			X	X			X			X	5	5	5	5	5	5	X		0	1	1	1	1	0.82	35	2.1	2.7	37	5.7
73	74	1.4	M	3		X		X	N/A		X	X			X		X		X		X	X		X		X		NA	X		5	4+	4+	4	4+	4+		X	2	0	0	3	3	0.6	39	3.3	5.1	NR	NR
66	68	1.6	M	4		X		X	N/A	X		X			X		X		X	X			X	X			X	NA	X (Toe ext)		5	5	5	5	5	5		X	3	0	0	3	0	1.74	41	1.9	2.8	33	2.7
67	69	1.5	M	5		X		X	N/A	X		X		X			X		X	X			X	X			X	NA		X	5	5	5	5	5	5	X		3	1	0	1	1	Not done	35	0.2	0.3	NR	NR
81	85	4.1	M	5	X			X	5 yrs	X		X		X			X		X	X		X		X		X		1	X		4	5	5	5	5	5	X		3	1	3	3	3	0.51	27	0.4	0.5	NR	NR
53	53	1 Visit only	F	6		X		X	N/A		X		X		X		X		X	X		X		X			X	NA	X		5	5	5	4+	4+	4+	X		0	0	0	2	2	3.5	46	2.8	3.1	50	17
40	40	1 Visit only	M	2	X			X	13 yrs		X	X			X		X		X	X		X		X			X	NA	X		5	5	5	4+	5	5	X		1	1	1	1	1	Elevated but value NA	42	2.3	3.1	37	2.8
57	57	1 Visit only	M	Diagnosed 2months, symptoms for 5 Yrs	X		X		11yrs	X		X			X	X			X	X		X		X			X	NA	X		5	5	5	5	4	5	X		2	2	0	2	2	Not done	NR	NR	NR	NR	NR
37	37	0.2	M	3	X		X		7yrs		X		X		X	X			X	X			X	X		X		1		X	5	5	5	5	5	5	X		0	0	0	2	0	Not done	30	1.2	1.3	42	8.4
55	56	0.5	F	2		X		X	N/A		X		X		X		X		X	X			X	X		X		3	X		4+	4	4+	4	4	5	X		3	1	0	0	0	Not done	21	0.3	0.3	NR	NR
73	74	0.5	M	3		X		X	N/A	X			X		X		X		X	X		X		X			X	NA	X		5	5	5	4+	5	5	X		1	0	0	2	3	0.57	41	3.3	3.6	NR	NR
68	69	0.3	M	3		X		X	N/A	X			X		X		X		X		X		X	X			X	NA		X	5	5	5	5	5	5	X		1	1	0	3	3	0.51	37	4.4	5.4	NR	NR
44	48	3.7	F	5 (MGUS)		X		X	N/A		X		X		X	X			X	X		X		X		X		3	X (Toe ext)		5	4+	5	4+	5	5	X		1	0	3	3	3	Not done	27	0.9	1.8	38	11.5
58	61	3.5	M	7		X		X	N/A		X		X		X		X		X	X		X		X		X		2	X		4+	5	5	4+	3+	3+	X		1	0	0	0	0	1.41	36	5.4	6.2	47	28.5
46	49	3.5	M	5		X		X	N/A	X		X			X	X			X	X		X		X			X	NA		X	5	5	5	5	5	5	X		2	0	0	3	3	Not done	39	4.2	5.5	39	5.4
48	57	9.3	M	11	X		X		11		X	X			X		X		X	X		X		X			X	NA	X		5	5	5	4+	5	5	X		1	0	0	2	0	Not done	36	2	2.7	40	3.1
67	67	1	M	3	X		X		19	X			X		X		X		X	X		X		X		X		2	X (FDI)		5	5	5	5	4+	4+		X	1	1	0	0	0	0.64	25	0.1	0.1	34	3.1
71	73	2	F	15	X		X		29	X		X			X		X		X	X			X	X		X		1	X		5	5	5	4+	5	5	X		3	1	3	3	3	0.37	32	1	1.5	40	3.9
47	47	0.3	F	3		X		X	N/A		X		X		X		X		X	X		X		X		X		2	X		5-	4+	5	4+	1	4	X		2	1	0	3	3	Not done	26	0.2	NA	NR	NR
54	54	1 Visit only	M	5	X		X		10		X		X		X		X		X	X		X		X		X		4	X		5	5	5	4+	4-	4	X		2	2	0	3	3	0.56	NR	NR	NR	NR	NR
70	70	0.5	M	4		X		X	N/A		X		X		X		X		X	X		X		X			X	NA	X		5	5	5	4+	4	4+	X		3	1	0	3	3	Not done	31	0.1	0.1	NR	NR
72	74	0.8	M	11		X		X	N/A		X	X			X		X		X	X			X	X		X		1	X (Toe ext)		5	5	5	5	5	5	X		1	0	0	2	2	0.94	27	1.8	1.8	39	8.4
48	49	0.3	M	4		X		X	N/A		X		X		X		X		X	X			X	X			X	NA		X	5	5	5	5	5	5	X		0	0	0	0	0	Not done	40	5.1	5.1	44	11.6
42	50	6.9	M	9	X		X		8		X		X		X		NA		NA		X	X			X		X	NA	X (FDI)		5	5	5	5	5	5	X		3	1	3	3	3	Not done	29	1.6	2.1	NR	NR
65	67	1	M	6	X		X		25	X			X		X		X		X	X			X	X		X		1	X (Toe ext)		5	5	5	5	4	5	X		3	1	3	3	3	1.09	37	1.3	NA	NR	NR
67	68	1.7	M	3		X		X	N/A		X		NA		NA		X		X		X		X	X			X	NA	X		5	5	5	5	4+	4+	X		3	1	3	2	0	Not done	40	1.3	1.5	42	8
62	68	7.6	M	9		X		X	N/A	X		X			X	X			X	X			X	X			X	NA		X	5	5	5	5	5	5	X		1	0	0	0	0	Not done	36	3.2	3.5	41	4.4
63	70	6.8	M	Diagnosed 8 yrs, symptoms for 15 Yrs		X		X	N/A		X		X		X	X			X	X		X		X			X	NA		X	5	5	5	5	5	5	X		3	3	3	3	3	Not done	39	4.8	5.2	44	11.7
72	73	1.4	M	6	X		X		10	X		X			X		X		X	X		X		X		X		2	X (Toe ext)		5	5	5	5	5	5	X		1	0	2	2	2	Not done	26	0.9	0.9	NR	NR
50	59	9.3	M	11		X		X	N/A		X		NA		X		X		X																									Not done
65	65	0.4	M	14		X		X	N/A	X		X			X	X			X	X			X	X			X	NA		X	5	5	5	5	5	5	X		2	0	0	3	3	0.42	35	2.3	2.6	42	5.4
42	43	1	M	4		X		X	N/A	X			NA		X	X, Quit 6months			X	X		X		X			X	NA	X		4+	5	5	5	5	5	X		0	0	0	0	0	Elevated	47	8	8	47	5.7
53	54	1.4	M	7		X		X	N/A		X		X		X	X		X			X	X		X			X	NA	X (FDI)		5	5	5	5	2	5	X		2	0	0	1	1	0.37	42	3.3	NA	34	4.3
83	85	1.9	M	8		X		X	N/A		X		X		X	X			X	X		X		X			X	NA	X (FDI)		5	5	5	5	2	4+		X	3	2	0	0	0		39	0.8	NA	NR	NR
72	74	2.1	M	3		X		X	N/A		X	X			X		X		X	X		X		X		X		4	X		5	4+	4+	5	1	2+	X		3	2	0	3	2	Not done	20	0.7	NA	NR	NR
83	85	2.1	M	13		X		X	N/A	X					NA		X		X	X		X		X		X		1	X (FDI)		5	5	5	5	5	4	X		3	1	0	2	2	0.3	36	9.3	NA	NR	NR
66	68	2.6	M	4		X		X	N/A		X		NA		X		X		X		X		X	X			X	NA	X		5	5	5	5	3	5	X		2	0	0	0	2	1.03	39	1.1	1.2	40	6.1
57	57	0.7	M	3	X			X	8		X		X		X		X		X	X			X	X		X		2		X	5	5	5	5	5	5	X		1	0	2	2	2	0.47	29	1.5	1.8	37	4.3
60	65	5.3	M	8		X		X	N/A	X		X		X			X		X	X			X	X			X	NA		X	5	5	5	5	5	5	X		3	0	1	3	1	Not done	38	4.4	5.1	39	4.8
62	67	5.4	F	9		X		X	N/A	X			NA		X		X		X	X		X		X			X	NA		X	5	5	5	5	5	5	X		0	0	0	0	0	Not done	43	2.5	3.4	45	3.4
69	73	4.3	M	9		X		X	N/A	X			NA		X		X		X	X		X		X			X	NA	X		4+	4+	5	4+	4+	5	X		3	0	0	3	3	0	37	0.9	1	37	1.6
45	50	4.8	M	11		X		X	N/A	X			X		X		X		X	X			X	X		X		1		X	5	5	5	5	5	5	X		2	0	3	3	3	Not done	28	0.7	1.2	38	7.1
62	66	4	F	10		X		X	N/A	X		X			X		X		X	X		X		X		X		2		X	5	5	5	5	5	5	X		1	0	0	0	0	0.46	36	1.1	2.1	41	1.8
61	75	14.3	F	22		X		X	N/A		NA		NA	X			X		X	X		X		X			X	NA		X	5	5	5	5	5	5	X		3	0	3	3	3	1.97	44	1.8	2.5	36	2.2
57	65	8.5	M	20	X			X	2-3 wk		X		NA		X	X			X	X		X		X			X	NA		X	5	5	5	5	5	5	X		2	0	0	0	2	2.26	36	6.5	7.7	34	5.7
72	81	8.8	F	17	X		X		1	X			NA	X			X		X	X		X		X		X		3	X (FDI)		4+	5	5	4+	4	5	X		3	2	3	3	3	Elevated protein? Have to check EPR	23	0.5	0.5	NR	NR
54	59	5.1	M	8		X		X	N/A		X	X			X		X		X		X		X	X			X	NA		X	5	5	5	5	5	5	X		1	0	0	0	0	0.29	37	2.4	2.7	45	11.7
73	78	5.4	M	7	X			NA	10	X		X			X					X		X		X		X		1	X		4+	4+	4+	3	3	3		X	0	0	0	0	0	1.2	28	2.5	3.7	45	4.8
58	64	6.1	M	7		X		X	N/A	X		X			X		X		X	X			X	X		X		1		X	5	5	5	5	5	5	X		3	1	3	3	3	Not done	35	1.7	2	36	4.5
51	57	5.8	F	6		X		X	N/A		X		NA		X	X			X	X		X		X			X	NA	X		4	4	5-	5-	5	5	X		0	0	0	0	0	Elevated	38	2.3	2.3	50	13.7
73	79	6	M	7		X		X	N/A		X	X			X		X		X		X	X		X			X	NA	X (FDI)		5	5	5	5	2	5	X		3	0	3	3	3	0.8	39	1	1	NR	NR
59	65	5.9	F	17		X		X	N/A	X		X		X			X		X	X		X		X			X	NA		X	5	5	5	5	5	5	X		0	0	0	0	0	1.36	39	1	1.1	47	19.4
45	52	6.3	M	9	X		X		10	X			NA	X		X, Quit 15 yrs			X		X	X		X			X	NA	X		5	5	5	4	5	5	X		0	0	2	0	3	0.65	38	2.2	3.1	41	2.4
80	82	2.3																		X		X		X		X		3	X (FDI)		5	4	4	2	2	3	X		3	2	0	2	2	Elevated	NR	NR	NR	NR	NR
64	65	0.8	M	5	X		X		10		X	X			X		X		X		X	X		X			X	NA	X (FDI)		5	5	5	5	5	5	X		1	0	2	2	2	0.37	39	1.9	1.7	NR	NR
78	79	1	M	5	X		X		NA	X		X			X		X		X	X			X	X			X	NA	X		5	5	5	5	3	3		X	2	0	0	0	0	Not done	38	0.4	0.4	NR	NR
67	68	1.3	M	4	X		X		4	X		X			X	X, Quit 9 yrs		X		X			X	X		X		3	X (Toe ext)		5	5	5	5	2	5	X		3	0	3	1	3	Not done	30	1.2	NA	30	2.1
55	65	10.8	F	12		X		X	N/A		X		NA		X	X			X	X		X		X			X	NA	X (Toe ext)		5	5	5	5	3+	5	X		3	1	0	0	0	0.81	41	8.4	NA	NR	NR
66	68	2.4	M	3	X		X		21	X		X			X		X		X	X		X		X		X		2	X		5	5	5	4	5	5	X		1	0	0	3	3	2.398	36	0.1	0.1	NR	NR
62	83	19.6	M	44		X		X	N/A		X		NA		X	X, Quit 30 yrs ago			X	X		X		X			X	NA		X	5	5	5	5	5	5	X		3	0	2	1	2	Not done	36	5.7	6.2	44	4.2
52	55	2.7	F	5		X		X	N/A		X		NA		X		X		X	X			X	X			X	NA		X	5	5	5	5	5	5	X		0	0	0	0	0	Not done	33	8.3	9	41	3.1
63	66	2.3	M	3		X		X	N/A		X		NA		X	Ex-smoker no quit date recorded			X		X	X		X			X	NA	X (Toe ext)		5	5	5	5	3	3	X		2	1	0	2	2	Not done	35	1.1	1.1	NR	NR
59	61	2.8	M	4		X		X	N/A		X	X			X		X		X	X			X	X		X		2		X	5	5	5	5	5	5	X		2	0	3	1	3	0.44	34	12.4	NA	34	6.3
72	75	3.5	M	8		X		X	N/A	X		X			X		X		X	X		X		X			X	NA	X		5	5	5	5	2	5	X		3	1	0	2	2	Not done	36	1.1	NA	NR	NR
46	46	0.3	F	1	X		X		10		X		NA		X		X		X		X	X		X		X		1	X (Toe ext)		4+	4+	5	4	4	5	X		3	0	0	3	3	Not done	34	2.6	NA	NR	NR
70	70	0.1	M	11		X		X	N/A		X		NA		X		X		X	X			X	X		X		1	X (Toe ext)		5	5	5	5	5	5	X		0	1	1	1	2	Borderline protein, no value in chart	35	7.2	8.5	38	8.2
57	57	1 Visit only	M	Diagnosed on the first visit, symptoms for 6 months		X		X	N/A		X		NA		X		X		X	X		X		X		X		1	X		5	5	5	5	5	5	X		3	1	0	0	0	Unsuccessful	29	2.8	3.5	NR	NR
66	77	11.8	M	13		X		X	N/A	X		X			X		X		X	X		X		X			X	NA	X		4	4	4	4	5	5	X		2	2	3	3	3	1.43	36	0.8	0.9	39	2.1
53	58	5.8	M	6		X		X	N/A		X		NA		X	X, Quit 20 yrs ago			X	X		X		X			X	NA	X		5	5	5	4	5	5	X		1	1	1	1	1	0.96	40	11.2	12.8	47	11.6
70	77	6.6	M	7	X		X		1		X		NA		X	X, Quit 20 yrs ago			X		X	X		X		X		1	X (Toe ext)		5	5	5	4	4	5	X		2	1	2	2	2	0.81	23	1.3	1.9	NR	NR
41	47	6.1	M	8		X		X	N/A		X		X		X	X, Quit 0.5 yrs ago			X	X		X		X		X		1		X	5	5	5	5	5	5	X		1	1	1	1	1	1.01	16	0.1	0.2	37	3.6
73	82	9.2	M	10		X		X	N/A	X		X (to confirm, lipitor started and stopped few times)			X	X, Quit 40 yrs ago			X	X		X		X			X	NA		X	5	5	5	5	5	5	X		2	0	2	1	3	Check in EPR	33	0.5	0.5	41	9.8
52	52	1 Visit only	M	8		X		X	N/A		X		NA		X	Ex-smoker no quit date recorded			X	X		X		X			X	NA		X	5	5	5	5	5	5	X		2	0	0	2	0	0.36	51	10.4	10.7	45	4.9
74	74	1 Visit only	M	Diagnosed on the first visit, foot drop in 2012	X			X	15	X		X			X		X		X		X	X		X		X		1	X (Toe ext)		4	4+	4+	4	1	3	X		3	1	0	3	3	Not done	NA	NA	NA	NA	NA
30	30	1 Visit only	F	4		X		X	N/A		X		NA		X		X		X	X		X		X		X		3	X (Toe ext)		5	5	5	5	5	5	X		0	0	0	0	0	LP done in US result NA	43	5.1	6.4	NR	NR
62	62	1 Visit only	M	Diagnosed on the first visit, symptoms for 5yrs		X but HB AIC was 0.061		X	N/A	X			X		X	X			X		X	X		X			X	NA	X		5	5	5	4+	5	5	X		1	1	3	3	3	Not done	34	4.1	5	39	4
75	75	0.3	M	Diagnosed on the first visit, symptoms for 2 yrs	X		X		25		X	X			X	X, Quit 13 yrs			X		X	X		X			X	NA	X (Toe ext)		5	5	5	4+	5	5	X		2	0	0	3	3	Not done	34	2.3	2.6	NR	NR
[truncated: 12 more columns]
